# Supplementary material for: Assessment of the Potential Diagnostic Role of Anaplastic Lymphoma Kinase for Inflammatory Myofibroblastic Tumours: A Meta-Analysis
Source: PLoS One. 2015 Apr 24;10(4):e0125087. doi: 10.1371/journal.pone.0125087 (PMC4409171; doi:10.1371/journal.pone.0125087)
Supplement: S2 File — (XLS) [file pone.0125087.s006.xls]

## Sheet: Sheet1
Titles	the reasons for exclusion
Inflammatory myofibroblastic tumor: clinical, morphological, immunohistochemical and molecular features of a pediatric case	case report/letter
An Unusual Case of Systemic Inflammatory Myofibroblastic Tumor with Successful Treatment with ALK-Inhibitor	not related to research topic
Pulmonary inflammatory myofibroblastic tumor in an AIDS patient.	case report/letter
Absence of anaplastic lymphoma kinase-1 expression in inflammatory myofibroblastic tumors of the central nervous system: does it signify a different nosologic entity from its systemic counterpart?	not related to research topic
An inflammatory myofibroblastic tumor exhibiting immunoreactivity to KIT: a case report focusing on a diagnostic pitfall	case report/letter
ALK negative inflammatory myofibroblastic tumor of the orbit: a masquerading entity	case report/letter
Inflammatory myofibroblastic tumors harbor multiple potentially actionable kinase fusions	not related to research topic
An endobronchial inflammatory myofibroblastic tumor in a 10-yr-old child after allogeneic hematopoietic celltransplantation	case report/letter
23-Year-Old Female with an Inflammatory Myofibroblastic Tumour of the Breast: A Case Report and a Review of the Literature	case report
ALK-driven tumors and targeted therapy: focus on crizotinib	not related to research topic
Recurrent laryngeal inflammatory myofibroblastic tumor with positive anaplastic lymphoma kinase mimicking recurrent respiratory papillomatosis: a case report	case report/letter
ALK-positive inflammatory myofibroblastic tumor of the abdomen with widespread microscopic multifocality	case report/letter
Inflammatory pseudotumor in head and neck	case report/letter
A novel ALK rearrangement in an inflammatory myofibroblastic tumor in a neonate	case report/letter
Pulmonary inflammatory myofibroblastic tumor harboring EML4-ALK fusion gene	not related to research topic
Pulmonary inflammatory myofibroblastic tumor and IgG4-related inflammatory pseudotumor: a diagnostic dilemma	case report/letter
Inflammatory myofibroblastic tumor with RANBP2 and ALK gene rearrangement: a report of two cases and literature review	review
Primary intraocular inflammatory myofibroblastic tumor with anaplastic lymphoma kinase overexpression	case report/letter
Inflammatory myofibroblastic tumor of the nasal septum	case report/letter
ALK-1 positive orbital inflammatory myofibroblastic tumour (IMT) associated with prominent numbers of IgG4plasma cells - a case report	case report/letter
Low-grade myofibroblastic proliferations of the urinary bladder	review
Inflammatory myofibroblastic tumor: a rapidly growing soft tissue mass in the posterior mandible	case report/letter
Inflammatory myofibroblastic tumors of the central nervous system that express anaplastic lymphoma kinasehave a high recurrence rate	not related to research topic
Complete remission of ALK-negative plasma cell granuloma (inflammatory myofibroblastic tumor) of the lung induced by celecoxib: A case report and review of the literature.	not related to research topic
The past, present, and future of cytotoxic chemotherapy and pathway-directed targeted agents for soft tissue sarcoma	review
Unusual case of inflammatory myofibroblastic tumor in maxilla	case report/letter
Safety and activity of crizotinib for paediatric patients with refractory solid tumours or anaplastic large-celllymphoma: a Children's Oncology Group phase 1 consortium study	not related to diagnosis
Variable ALK protein and ALK gene staining in inflammatory myofibroblastic tumors.	letter
Inflammatory aortic aneurysm: possible manifestation of IgG4-related sclerosing disease	not related to research topic
An inflammatory myofibroblastic tumour of the breast with ALK overexpression	case report/letter
Inflammatory myofibroblastic tumor of the colon	case report/letter
Epithelioid inflammatory myofibroblastic sarcoma arising in the pleural cavity	case report/letter
Primary inflammatory myofibroblastic tumor of the breast with rapid recurrence and metastasis: A case report	case report/letter
Crizotinib-resistant NPM-ALK mutants confer differential sensitivity to unrelated Alk inhibitors	not related to research topic
Pulmonary sclerosing hemangioma presenting with dense spindle stroma cells: a potential diagnostic pitfall	case report/letter
Anaplastic lymphoma kinase as a therapeutic target	review
Inflammatory myofibroblastic tumor of the stomach in an adult female--report of a rare case and review of the literature	case report/letter
Inflammatory myofibroblastic tumor of uterus: report of a case	case report/letter
The battle against ALK resistance: successes and setbacks	review
ALK-immunoreactive neoplasms	review
A case of inflammatory myofibroblastic tumor originated from the greater omentum in young adult	case report/letter
Anaplastic lymphoma kinase-directed therapy in inflammatory myofibroblastic tumors	not related to research topic
Fusion of dynactin 1 to anaplastic lymphoma kinase in inflammatory myofibroblastic tumor	case report/letter
ALK-1 protein expression and ALK gene rearrangements aid in the diagnosis of inflammatory myofibroblastictumors of the female genital tract	not related to research topic
ALKoma: a cancer subtype with a shared target	not related to research topic
Inflammatory myofibroblastic tumors of the head and neck: evaluation of clinicopathologic and prognostic features	review
IgG4-related inflammatory pseudotumor of the central nervous system responsive to mycophenolate mofetil	not related to research topic
Inflammatory myofibroblastic tumor in the maxillary sinus: a case report and review of literature	case report/letter
Intestinal inflammatory myofibroblastic tumour	not related to research topic
Inflammatory myofibroblastic tumor	case report/letter
Inflammatory myofibroblastic tumor in colon	case report/letter
Inflammatory myofibroblastic tumor of the lung in children: anaplastic lymphoma kinase (ALK) expression and clinico-pathological correlation	not related to research topic
Identification of anaplastic lymphoma kinase fusions in renal cancer: large-scale immunohistochemical screening by the intercalated antibody-enhanced polymer method	not related to research topic
Abdominal inflammatory myofibroblastic tumor a clinicopathologic study with reappraisal of biologic behavior	not related to research topic
A 16-year-old girl with leg pain and swelling	case report/letter
Crizotinib-resistant mutants of EML4-ALK identified through an accelerated mutagenesis screen	not related to research topic
Clinical versatility of the inflammatory pseudotumor in urology	not related to research topic
Inflammatory myofibroblastic tumors of the head and neck: evaluation of clinicopathologic and prognosticfeatures	duplicate record
Head and neck inflammatory myofibroblastic tumor (IMT): evaluation of clinicopathologic and prognostic features	review
Bilobular calcifying fibrous pseudotumor in soleus muscle: a case report	case report/letter
Inflammatory myofibroblastic tumor of the trachea with concomitant granulomatous lymph node lesions	case report/letter
Inflammatory myofibroblastic tumor of the rectum in a 13-month-old girl: a case report.	case report/letter
Differential diagnosis of inflammatory myofibroblastic tumour and low-grade myofibroblastic sarcoma: two case reports with a literature review	case report/letter
Inflammatory myofibroblastic tumor of the lung with unique histological pattern and association with Sjögren's disease and systemic lupus erythematosus	case report/letter
Oral inflammatory myofibroblastic tumor: case report and review of literature	case report/letter
Phase 1 clinical trials for sarcomas: the cutting edge	not related to research topic
Inflammatory myofibroblastic tumours of the respiratory tract: paediatric case series with varying clinical presentations	not related to diagnosis
Metastatic inflammatory myofibroblastic tumor identified by EUS-FNA in mediastinal lymph nodes with ancillary FISH studies for ALK rearrangement	case report/letter
Hysteroscopic excision of inflammatory myofibroblastic tumor of the uterus: a case report and brief review	case report/letter
Pulmonary inflammatory myofibroblastic tumor expressing a novel fusion, PPFIBP1-ALK: reappraisal of anti-ALKimmunohistochemistry as a tool for novel ALK fusion identification	not related to research topic
Post-traumatic inflammatory pseudotumor of the breast with atypical morphological features: A potential diagnostic pitfall. Report of a case and a critical review of the literature	case report/letter
More on crizotinib	case report/letter
IgG4-associated inflammatory pseudotumor of ureter: clinicopathologic and immunohistochemical study of 3 cases	not related to research topic
IgG4 plasma cells in inflammatory myofibroblastic tumor: inflammatory marker or pathogenic link?	not related to research topic
Inflammatory myofibroblastic tumor of the cerebellar hemisphere--case report	case report/letter
Inflammatory myofibroblastic tumor of the small bowel mesentery: an unusual cause of abdominal pain and uveitis.	case report/letter
Epithelioid inflammatory myofibroblastic sarcoma: An aggressive intra-abdominal variant of inflammatory myofibroblastic tumor with nuclear membrane or perinuclear ALK.	not related to diagnosis
The neuroblastoma-associated F1174L ALK mutation causes resistance to an ALK kinase inhibitor in ALK-translocated cancers	not related to diagnosis
Crizotinib--latest champion in the cancer wars?	case report/letter
Crizotinib in ALK-rearranged inflammatory myofibroblastic tumor	not related to diagnosis
Inhibitors of anaplastic lymphoma kinase: a patent review	not related to diagnosis
A successfully treated inflammatory myofibroblastic tumor of the mandible with long-term follow-up and review of the literature	case report/letter
Cytology of fine-needle aspiration of inflammatory myofibroblastic tumor	not related to diagnosis
Inflammatory myofibroblastic tumor of bone: two cases occurring in long bone.	case report/letter
Immunoglobulin G4 related systemic sclerosing disease involving the temporal bone	not related to research topic
Huge pelvi-abdominal malignant inflammatory myofibroblastic tumor with rapid recurrence in a 14-year-old boy	case report/letter
Clinicopathologic study of sinonasal inflammatory myofibroblastic tumor	not related to research topic
Dedifferentiated liposarcoma with inflammatory myofibroblastic tumor-like features	not related to ALK
Intracranial inflammatory pseudotumor: case report and review of the literature	case report/letter
Immunohistochemical study of multiple inflammatory pseudotumors with both brain and spinal cord involvement--case report	case report/letter
Primary gastric inflammatory myofibroblastic tumor: a clinicopathologic and immunohistochemical study of 5 cases	not related to diagnosis
Paratesticular fibrous pseudotumor: a morphologic and immunohistochemical study of 13 cases	not related to research topic
Anaplastic lymphoma kinase (ALK) positive inflammatory pseudotumor of the liver: conservative treatment and long-term follow-up	not related to diagnosis
Inflammatory myofibroblastic tumor	review
A case of rapidly growing inflammatory myofibroblastic tumor in the lung	case report/letter
Inflammatory myofibroblastic tumour at the pacemaker site	case report/letter
Calcifying fibrous pseudotumor in association with hyaline vascular type Castleman's disease	case report/letter
Laryngeal inflammatory myofibroblastic tumors: Different clinical appearance and histomorphologic presentation of one entity	case report/letter
Inflammatory myofibroblastic tumor versus IgG4-related sclerosing disease and inflammatory pseudotumor: a comparative clinicopathologic study	not related to research topic
Fibronectin as an adjuvant in the diagnosis of oral inflammatory myofibroblastic tumor	not related to research topic
Inflammatory pseudotumors of the central nervous system	not related to diagnosis
Comparison of the clinical and immunohistochemical features, including anaplastic lymphoma kinase (ALK) and p53, in inflammatory myofibroblastic tumours	not related to diagnosis
Inflammatory myofibroblastic tumor of the liver: a case report	case report/letter
Inflammatory pseudotumor of the thyroid gland showing prominent fibrohistiocytic proliferation. A case report	case report/letter
Focal myositis: a clinicopathologic study of 115 cases of an intramuscular mass-like reactive process	not related to research topic
Cutaneous plasma cell granuloma: report of a case with novel histologic and immunohistochemical findings	case report/letter
Antitumor activity of pyridoisoquinoline derivatives F91873 and F91874, novel multikinase inhibitors with activity against the anaplastic lymphoma kinase	not related to diagnosis
Inflammatory myofibroblastic tumour of the urinary bladder mimicking recurrent uterine carcinosarcoma	case report/letter
Would a morphomolecular approach help in defining pseudosarcomatous myofibroblastic proliferations? A study of a heart polypoid lesion	not related to research topic
Granulomatous inflammatory pseudotumor of the spleen: association with Epstein-Barr virus	case report/letter
Inflammatory myofibroblastic tumors of the genitourinary tract--single entity or continuum?	review
An inflammatory myofibroblastic tumor in liver with ALK and RANBP2 gene rearrangement: combination of distinct morphologic, immunohistochemical, and genetic features	case report/letter
Detection of Epstein-Barr virus-encoded small RNA-expressed myofibroblasts and IgG4-producing plasma cells in sclerosing angiomatoid nodular transformation of the spleen	not related to diagnosis
Inflammatory pseudotumor-like follicular dendritic cell tumor of spleen	case report/letter
Asymptomatic inflammatory myofibroblastic tumor of the heart: immunohistochemical profile, differential diagnosis, and review of the literature	case report/letter
Intracranial inflammatory pseudotumor: report of a rare case	case report/letter
Inflammatory myofibroblastic tumor of the central nervous system and its relationship to inflammatorypseudotumor	not related to diagnosis
Inflammatory myofibroblastic tumor of bladder: a clinicopathologic study of five cases	duplicate record
Inflammatory myofibroblastic tumours: where are we now?	review
Development of a conditional bioluminescent transplant model for TPM3-ALK-induced tumorigenesis as a tool to validate ALK-dependent cancer targeted therapy	not related to diagnosis
RANBP2 and CLTC are involved in ALK rearrangements in inflammatory myofibroblastic tumors	not related to diagnosis
Absence of human herpesvirus-8 in pulmonary inflammatory myofibroblastic tumor: immunohistochemical and molecular analysis of 20 cases	not related to research topic
Significance of inflammatory pseudotumors in patients with a history of bladder cancer	not related to diagnosis
Inflammatory myofibroblastic tumor of paranasal sinuses	case report/letter
Inflammatory myofibroblastic tumor: comparison of clinicopathologic, histologic, and immunohistochemical features including ALK expression in atypical and aggressive cases	not related to diagnosis
Pulmonary "inflammatory myofibroblastic" tumors: a critical examination of the diagnostic category based on quantitative immunohistochemical analysis	not related to research topic
Differential diagnosis of laryngeal spindle cell carcinoma and inflammatory myofibroblastic tumor--report of two cases with similar morphology	case report/letter
Inflammatory myofibroblastic tumor of the larynx with anaplastic lymphoma kinase (ALK) protein overexpression. A case report	case report/letter
From morphological to molecular diagnosis of soft tissue tumors	review
Follicular localization of dendritic cells in a xanthomatous inflammatory tumor of lung associated with human herpes virus-8 infection	case report/letter
Inflammatory myofibroblastic tumor of the liver	case report/letter
A case of an inflammatory myofibroblastic tumor in the lung which expressed TPM3-ALK gene fusion	case report/letter
Inflammatory myofibroblastic tumor of the uterus with prominent myxoid change	case report/letter
Absence of human herpesvirus-8 and Epstein-Barr virus in inflammatory myofibroblastic tumor with anaplastic large cell lymphoma kinase fusion gene	not related to diagnosis
Inflammatory myofibroblastic tumor with thrombocytosis and a unique chromosomal translocation With ALKrearrangement	case report/letter
Pseudosarcomatous myofibroblastic proliferations of the bladder: a clinicopathologic study of 42 cases	not related to diagnosis
Pseudosarcomatous myofibroblastic proliferations of the bladder: a clinicopathologic study of 42 cases	duplicate record
A case of inflammatory myofibroblastic tumor of the urinary bladder finally diagnosed by anaplastic lymphoma kinase (ALK) immunostaining	case report/letter
Proteomic identification of oncogenic chromosomal translocation partners encoding chimeric anaplastic lymphoma kinase fusion proteins	case report/letter
Inflammatory myofibroblastic tumor of the renal pelvis	case report/letter
Design and synthesis of 5-aryl-pyridone-carboxamides as inhibitors of anaplastic lymphoma kinase	not related to diagnosis
Inflammatory myofibroblastic tumor with ALK/TPM3 fusion presenting as ileocolic intussusception: an unusual presentation of an unusual neoplasm	case report/letter
Inflammatory myofibroblastic tumor in children: clinical review with anaplastic lymphoma kinase, Epstein-Barr virus, and human herpesvirus 8 detection analysis	not related to diagnosis
Fusion of the SEC31L1 and ALK genes in an inflammatory myofibroblastic tumor	case report/letter
Inflammatory myofibroblastic tumor of the uterus: a clinicopathologic study of 6 cases emphasizing distinction from aggressive mesenchymal tumors	case report/letter
Inflammatory myofibroblastic tumor of the breast	review
Oral inflammatory myofibroblastic tumor demonstrating ALK, p53, MDM2, CDK4, pRb, and Ki-67 immunoreactivity in an elderly patient	case report/letter
Sarcomatoid variant of anaplastic large cell lymphoma mimics ALK-1-positive inflammatory myofibroblastic tumorin bladder	case report/letter
Multi-lineage interrogation of the performance characteristics of a split-signal fluorescence in situ hybridization probe for anaplastic lymphoma kinase gene rearrangements: a study of 101 cases characterized by immunohistomorphology on fixed archival tissue	not related to research topic
Inflammatory myofibroblastic tumor of the central nervous system: clinicopathologic analysis of 10 cases	not related to diagnosis
Inflammatory pseudotumor of the ureter	case report/letter
Inflammatory myofibroblastic tumor of the posterior mediastinum: an older adult case with anaplastic lymphoma kinase abnormalities determined using immunohistochemistry and fluorescence in situ hybridization	case report/letter
Low-grade sarcomas with CD34-positive fibroblasts and low-grade myofibroblastic sarcomas	review
Pediatric inflammatory myofibroblastic tumor: anaplastic lymphoma kinase (ALK) expression and prognosis	not related to diagnosis
The emerging normal and disease-related roles of anaplastic lymphoma kinase	not related to diagnosis
Cutaneous inflammatory pseudotumor--a spectrum of various diseases?	not related to diagnosis
Urachal inflammatory myofibroblastic tumor with ALK gene rearrangement: a study of urachal remnants	review
Expression of anaplastic lymphoma kinase in soft tissue tumors: an immunohistochemical and molecular study of 249 cases	not related to diagnosis
Inflammatory fibroid polyps of the gastrointestinal tract: evidence for a dendritic cell origin	not related to ALK
Intraocular inflammatory myofibroblastic tumor with ALK overexpression	case report/letter
Stromal tumor of the stomach in a 14 year old girl	case report/letter
Expression of anaplastic lymphoma kinase in non-Hodgkin's lymphomas and other malignant neoplasms. Biological, diagnostic, and clinical implications	review
Identification of CARS-ALK fusion in primary and metastatic lesions of an inflammatory myofibroblastic tumor	case report/letter
ALK-ATIC fusion in urinary bladder inflammatory myofibroblastic tumor	case report/letter
ALK+, CD30-, CD20- large B-cell lymphoma containing anaplastic lymphoma kinase (ALK) fused to clathrin heavy chain gene (CLTC)	case report/letter
A novel CLTC-TFE3 gene fusion in pediatric renal adenocarcinoma with t(X;17)(p11.2;q23)	not related to research topic
Inflammatory myofibroblastic tumor with bone marrow involvement. A case report and review of the literature	case report/letter
Inflammatory myofibroblastic tumor with predominant anaplastic lymphoma kinase-positive cells lacking amyofibroblastic phenotype	not related to diagnosis
ALK-positive diffuse large B-cell lymphoma is associated with Clathrin-ALK rearrangements: report of 6 cases	not related to research topic
ALK activation by the CLTC-ALK fusion is a recurrent event in large B-cell lymphoma	not related to research topic
Inflammatory myofibroblastic tumors of the kidney: a clinicopathologic and immunohistochemical study of 12 cases	not related to diagnosis
p53 Mutation and MDM2 amplification in inflammatory myofibroblastic tumours	not related to research topic
Inflammatory pseudotumors of the central nervous system: report of 3 cases and a literature review	review
Fusion of ALK to the Ran-binding protein 2 (RANBP2) gene in inflammatory myofibroblastic tumor	not related to diagnosis
Inflammatory myofibroblastic tumor: a spinal case with aggressive clinical course and ALK overexpression. Case report	case report/letter
A case report of inflammatory pseudotumor of the lung: rapid recurrence appearing as multiple lung nodules	case report/letter
Calcifying fibrous 'pseudotumor': clinicopathologic study of 15 cases and analysis of its relationship toinflammatory myofibroblastic tumor	not related to diagnosis
Identification of novel fusion partners of ALK, the anaplastic lymphoma kinase, in anaplastic large-cell lymphoma and inflammatory myofibroblastic tumor	not related to research topic
Inflammatory pseudotumor of lymph node and spleen: an entity biologically distinct from inflammatory myofibroblastic tumor	case report/letter
Anaplastic lymphoma kinase proteins and malignancy	review
Fusion of the ALK gene to the clathrin heavy chain gene, CLTC, in inflammatory myofibroblastic tumor	not related to research topic
Sarcomatoid variant of anaplastic large cell lymphoma with cytoplasmic ALK and alpha-smooth muscle actin expression: a mimic of inflammatory myofibroblastic tumor	case report/letter
ALK1 and p80 expression and chromosomal rearrangements involving 2p23 in inflammatory myofibroblastic tumor	not related to diagnosis
Anaplastic lymphoma kinase expression in inflammatory pseudotumors	not related to diagnosis
Involvement of 2p23 in pulmonary inflammatory pseudotumors	not related to research topic
ALK probe rearrangement in a t(2;11;2)(p23;p15;q31) translocation found in a prenatal myofibroblastic fibrous lesion: toward a molecular definition of an inflammatory myofibroblastic tumor family?	not related to research topic
Immunohistochemical analysis of anaplastic lymphoma kinase expression in deep soft tissue calcifying fibrous pseudotumor: evidence of a late sclerosing stage of inflammatory myofibroblastic tumor?	not related to diagnosis
Anaplasic lymphoma kinase positive inflammatory myofibroblastic tumour with renal pelvic calculus: a case report	case report/letter
Reactive nodular fibrous pseudotumor: a first report of gastric localization and clinicopathologic review	review
Gastric calcifying fibrous pseudotumor, a rare mesenchymal tumor of the stomach	case report/letter
Cardiac presentation of ALK positive anaplastic large cell lymphoma	not related to research topic
Complex genomic rearrangement of ALK loci associated with integrated human Epstein-Barr virus in a post-transplant myogenic liver tumor	case report/letter
Hypocellular anaplastic large cell lymphoma mimicking inflammatory lesions of lymph nodes	not related to research topic
TPM3-ALK and TPM4-ALK oncogenes in inflammatory myofibroblastic tumors	not related to diagnosis
Inflammatory myofibroblastic tumor of the urinary bladder with benign pelvic lymph node enlargement: a case report	case report/letter
Clinicopathologic features of extrapulmonary inflammatory myofibroblastic tumor	not related to diagnosis
Inflammatory pseudotumour	case report/letter
Misdiagnosis of Behçet's disease presented with intracardiac mass as inflammatory myofibroblastic tumor	case report/letter
Fever of unknown origin as a presentation of colonic inflammatory myofibroblastic tumor in a 36-year-old female: A case report	case report/letter
Inflammatory myofibroblastic tumors of the nasal cavity and paranasal sinus: a clinicopathologic study of 25 cases and review of the literature	not related to diagnosis
Thoracic extramedullary subdural and epidural of inflammatory myofibroblastoma: a case report	case report/letter
A rare tumor of the lung in childhood--inflammatory myofibroblastic tumor	case report/letter
Abdominal inflammatory myofibroblastic tumor	case report/letter
Clinical features of inflammatory myofibroblastic tumor in the head and neck	not related to diagnosis
Inflammatory myofibroblastic tumor of kidney with heterotopic bone formation: An unusual case mimicking a renal malignancy	case report/letter
Neonatal tuberculosis and cardiac inflammatory myofibroblastic tumor	case report/letter
Clinical analysis of 14 patients with extraorbital inflammatory myofibroblastic tumor of the head and neck	not related to diagnosis
Inflammatory myofibroblastic tumor in left maxillary sinus: analysis of a case with misdiagnosis	not related to research topic
Inflammatory myofibroblastic tumor: FDG PET/CT findings with pathologic correlation	not related to diagnosis
Inflammatory myofibroblastic tumor of the temporal bone presenting with pulsatile tinnitus: a case report	case report/letter
Multiple lung inflammatory pseudotumor[In Chinese]	case report/letter
A rare case of lung tumor -- pulmonary inflammatory pseudotumor[In Chinese]	case report/letter
Thoracic extramedullary subdural and epidural of inflammatory myofibroblastoma: a case report][In Chinese]	duplicate record
Clinicopathologic Analysis of Inflammatory Myofibroblastic Tumor of the Urinary Bladder[In Chinese]	not related to research topic
Clinical and pathological observation of abdominal organ inflammatory myofibroblastic tumor[In Chinese]	not related to research topic
Clinicopathology of gastric inflammatory myofibroblastic tumor: An analysis of 5 cases[In Chinese]	case report/letter
Clinical analysis of 14 patients with extraorbital inflammatory myofibroblastic tumor of the head and neck[In Chinese]	not related to research topic
Inflammatory myofibroblastic tumor in left maxillary sinus: analysis of a case with misdiagnosis[In Chinese]	duplicate record
Inflammatory Myofibroblastic Tumor[In Chinese]	review
Clinical and pathological inflammatory myofibroblastic tumor: analysis of 13 cases[In Chinese]	not related to research topic
Clinicopathological characteristics and differential diagnosis of inflammatory myofibroblastic tumors[In Chinese]	not related to research topic
Inflammatory myofibroblastic Tumour of Spleen with Liver Metastasis: A Case Report and Review of Literature[In Chinese]	case report/letter
Clinical characteristics of extrapulmonary inflammatory myofibroblastic tumor[In Chinese]	duplicate record
Clinical and pathological inflammatory pseudotumor and immunohistochemical study[In Chinese]	not related to diagnosis
Analysis of inflammatory myofibroblastic cells tumor clinical pathological factors[In Chinese]	not related to research topic
Inflammatory myofibroblastic tumor of extrapulmonary tissue:a clinicopathologic study of 10 cases[In Chinese]	not related to research topic
Uterine inflammatory myofibroblastic tumor: a case report[In Chinese]	case report/letter
Inflammatory myofibroblastic tumor of bilateral ureters in adult:a case report and literatures review[In Chinese]	case report/letter
Clinical and pathological features of children with inflammatory myofibroblastic tumor[In Chinese]	duplicate record
Inflammatory Myofibroblastic Tumor of Bladder:a Clinicopathologic Analysis of Three Cases[In Chinese]	case report/letter
Correlation between Anaplastic Lymphoma Kinase and Neuroblastoma[In Chinese]	review
Inflammatory myofibroblastic tumor in children: a clinicopathologic study of 11 cases[In Chinese]	not related to research topic
Clinicopathologic features of extrapulmonary inflammatory myofibroblastic tumor[In Chinese]	not related to research topic
Expression of ALK protein in extra-pulmonary inflammatory myofibroblastic tumor and its clinical significance[In Chinese]	not related to diagnosis
Clinical and pathological study of head and neck inflammatory myofibroblastic tumor[In Chinese]	duplicate record
Analysis of histologic characteristics of inflammatory myofibroblastic tumor in urinary bladder[In Chinese]	not related to diagnosis
Clinicopathologic Characteristics of Abdominal Inflammatory Myofibroblastic Tumor in 15 Cases[In Chinese]	not related to research topic
One case of inflammatory myofibroblastic tumor[In Chinese]	duplicate record
The diagnosis and treatment of extra-pulmonarv inflammtory mvofibroblastic tumor in children[In Chinese]	not related to research topic
Peritoneal epithelial inflammatory myofibroblastic sarcoma: a clinicopathological observation[In Chinese]	case report/letter
Image features and pathological manifestations of inlfammatory myoifbroblastic tumor of abdominal-pevic and review of literature[In Chinese]	not related to research topic
Inflammatory myofibroblastic tumor: A clinicopathological analysis of 4 cases[In Chinese]	case report/letter
Pseudosarcomatous myofibroblastic proliferation of urinary bladder: a clinicopathological study and review of literalure[In Chinese]	case report/letter
Pulmonary epithelioid inflammatory myofibroblastic sarcoma: report of a case and review of literature[In Chinese]	case report/letter
Analysis of inflammatory myofibroblastic tumor of 9 cases with pathology[In Chinese]	case report/letter
Inflammatory myofibroblastic tumor of the breast: a clinicopathologic observation[In Chinese]	case report/letter
Clinical and pathological analysis of nasal cavity and paranasal sinus inflammatory myofibroblastic tumor[In Chinese]	duplicate record
Clinicopathological features of inflammatory myofibroblastc tumor of urinary bladder[In Chinese]	case report/letter
Anaplastic lymphoma kinase and tumor targeting therapy[In Chinese]	not related to diagnosis
Clinical and pathological analysis of three cases of inflammatory myofibroblastic tumor[In Chinese]	case report/letter
Inflammatory pseudotumor-like follicular dendritic cell tumor of spleen[In Chinese]	case report/letter
Renal inflammatory pseudotumor:a clinicopathologic analysis of eight cases[In Chinese]	not related to research topic
Maxillary sinusitis inflammatory myofibroblastic tumor: a case report and review of literature[In Chinese]	duplicate record
Clinical and pathological analysis of inflammatory pseudotumor of cystitis[In Chinese]	not related to diagnosis
Clinical and pathological analysis of 5 cases of cystitis inflammatory myofibroblastic tumor[In Chinese]	case report/letter
